# Supplementary material for: RyhB Regulates Capsular Synthesis for Serum Resistance and Virulence of Avian Pathogenic Escherichia coli
Source: Int J Mol Sci. 2025 Mar 27;26(7):3062. doi: 10.3390/ijms26073062 (PMC11988350; doi:10.3390/ijms26073062)
Supplement: Supplementary file 1 [file ijms-26-03062-s001.zip]

Archive with 1 entries (1 files):
- ijms-3461051-supplementary.pdf
